# Supplementary material for: Effect of Customized Nutritious Breakfast and Nutrition Education on Nutritional Status of Preschool Children in Economically Underdeveloped Multi-Ethnic Areas: A Cluster Randomized Clinical Trial in Linxia, China
Source: Nutrients. 2024 Jul 16;16(14):2287. doi: 10.3390/nu16142287 (PMC11280342; doi:10.3390/nu16142287)
Supplement: Supplementary file 1 [file nutrients-16-02287-s001.zip]

Archive with 3 entries (3 files):
- Supplementary File S1.pdf
- Supplementary File S2.pdf
- Supplementary Tables.pdf
